# Supplementary material for: Transcriptome Analysis Reveals an Essential Role of Exogenous Brassinolide on the Alkaloid Biosynthesis Pathway in Pinellia Ternata
Source: Int J Mol Sci. 2022 Sep 17;23(18):10898. doi: 10.3390/ijms231810898 (PMC9501358; doi:10.3390/ijms231810898)
Supplement: Supplementary file 1 [file ijms-23-10898-s001.zip]

Archive with 1 entries (1 files):
- ijms-1895602-supplementary.pdf
